# Supplementary material for: Triglyceride-glucose index and periodontitis: evidence from two population-based surveys
Source: Front Endocrinol (Lausanne). 2025 May 19;16:1558692. doi: 10.3389/fendo.2025.1558692 (PMC12127200; doi:10.3389/fendo.2025.1558692)
Supplement: Supplementary Table 1 — Diagnostic criteria for periodontitis in NHANES and KNHANES NHANES, National Health and Nutrition Examination Survey; KNHANES, Korean National Health and Nutrition Examination Survey; CPI, Community Periodontal Index; PD, Pocket probing depth; AL, Attachment Loss. [file Table1.xlsx]

## Sheet: Sheet1
Supplementary Table 1. Diagnostic criteria for periodontitis in NHANES and KNHANES
Database	Classification and Standard
NHANES The diagnosis of periodontitis relied on the definition of Centers for Disease Control and Prevention and the American Academy of Periodontology. Licensed dental examiners conducted periodontal examinations that included six sites on each tooth: distal-facial, mid-facial, mesio-facial, distal-lingual, mid-lingual, and mesio-lingual.	(1) No periodontitis: no evidence of mild, moderate, or severe periodontitis;
	(2) Mild periodontitis: ≥ 2 interproximal sites with AL ≥ 3 mm, and ≥2 interproximal sites with PD ≥ 4 mm (not on same tooth) or one site with PD ≥ 5 mm;
	(3) Moderate periodontitis: ≥ 2 interproximal sites with AL ≥ 4 mm (not on same tooth), or ≥ 2 interproximal sites with PD ≥ 5 mm (not on the same tooth);
	(4) Severe periodontitis: ≥ 2 interproximal sites with AL ≥ 6 mm (not on same tooth) and ≥ 1 interproximal site with PD ≥ 5 mm.
KNHANES The dentition was segmented into six sextants corresponding to the tooth numbers: 18-14, 13-23, 24-28, 38-34, 33-43, and 44-48 (FDI system). The CPI was scored from 0 to 4. The highest CPI score was taken in each sextant.	(1) 0 indicated healthy;
	(2) 1 indicated gingival bleeding after probing;
	(3) 2 indicated calculus;
	(4) 3 indicated a PD between 3.5 and 5.5 mm;
	(5) 4 indicated a PD greater than 5.5 mm.
NHANES, National Health and Nutrition Examination Survey; KNHANES, Korean National Health and Nutrition Examination Survey;Community Periodontal Index, CPI; Pocket probing depth, PD; Aattachment loss, AL.
